# Supplementary material for: Horizontal Transmission of the Symbiont Microsporidia MB in Anopheles arabiensis
Source: Front Microbiol. 2021 Jul 28;12:647183. doi: 10.3389/fmicb.2021.647183 (PMC8355901; doi:10.3389/fmicb.2021.647183)
Supplement: Supplementary file 2 [file Data_Sheet_1.xlsx]

## Sheet: Supplementary fig1
	Male to Female
	Experiment #	total screened	Male ID	Male MB Intensity	# Female Acquired Infection	Mate 1 Intensity	Mate 2 Intensity	Mate 3 Intensity	Mate Density (AVG)	Proportion of screened females that were infected (%)	Relative transmission efficiency (%)
	SMF29	25	1732	0.147462	0	NA	NA	NA	NA	0	0			Red highlight denotes successful blood feeding
	SMF9	17	934	0.253256	1	2.13891	NA	NA	2.13891	5.88235	33.3333			Orange highlight denotes successfult blood feeding and egg laying
	SPM 297	31	297	0.378269	0	NA	NA	NA	NA	0	0
	SMF4	22	780	0.396728	0	NA	NA	NA	NA	0	0
	SPM 324	9	324	0.487898	1	12.6913	NA	NA	12.6913	11.1111	33.3333
	SMF1	13	328	0.497898	0	NA	NA	NA	NA	0	0
	SMF27	21	535	0.502753	2	0.42929	0.420347	NA	0.424819	9.52381	66.6667
	SMF34	43	1135	0.570534	1	4.32012	NA	NA	4.32012	2.32558	33.3333
	SMF6	25	850	0.672507	0	NA	NA	NA	NA	0	0
	SMF23	17	1117	1.21251	3	0.248152	4.31139	0.174902	1.57815	17.6471	100
	SMF3	25	559	1.24953	1	1.73826	NA	NA	1.73826	4	33.3333
	SMF13	39	1654	1.27623	0	NA	NA	NA	NA	0	0
	SMF7	17	879	1.36885	0	NA	NA	NA	NA	0	0
	SMF14	26	338	1.9094	0	NA	NA	NA	NA	0	0
	SMF16	14	418	2.07735	0	NA	NA	NA	NA	0	0
	SMF25	26	1243	2.46639	1	4.09587	NA	NA	4.09587	3.84615	33.3333
	SMF15	14	360	2.75502	0	NA	NA	NA	NA	0	0
	SMF37	21	356	4.30006	0	NA	NA	NA	NA	0	0
	SMF26	14	392	4.32808	1	42.6254	NA	NA	42.6254	7.14286	33.3333
	SMF11	48	1488	4.47077	0	NA	NA	NA	NA	0	0
	SMF12	30	1591	4.67674	0	NA	NA	NA	NA	0	0
	SMF17	11	457	5.34471	1	2.6571	NA	NA	2.6571	9.09091	33.3333
	SMF35	23	74	6.04534	3	1.40479	1.12043	0.509079	1.01143	13.0435	100
	SMF33	36	369	6.08893	1	53.9662	NA	NA	53.9662	2.77778	33.3333
	SMF36	13	75	6.17801	0	NA	NA	NA	NA	0	0
	SMF32	23	111	6.37864	2	13.0709	10.7306	NA	11.9007	8.69565	66.6667
	SMF39	14	388	7.1721	1	5.62038	NA	NA	5.62038	7.14286	33.3333
	SMF22	25	1093	9.13827	3	0.639334	7.80076	5.75923	4.73311	12	100
	SMF10	20	1116	9.86381	0	NA	NA	NA	NA	0	0
	SMF2	14	511	14.1495	1	1.16882	NA	NA	1.16882	7.14286	33.3333
	SMF21	24	1055	44.8797	0	NA	NA	NA	NA	0	0
